# Supplementary material for: UV photochemistry of the L-cystine disulfide bridge in aqueous solution investigated by femtosecond X-ray absorption spectroscopy
Source: Nat Commun. 2024 Oct 13;15:8838. doi: 10.1038/s41467-024-52748-x (PMC11471820; doi:10.1038/s41467-024-52748-x)
Supplement: Supplementary file 4 — Supplementary Dataset 1 [file 41467_2024_52748_MOESM4_ESM.txt]

L-cystine

24

 S      0.5672105955       -0.8683033019           -0.6864507255
 S     -0.5672105955        0.8683033019           -0.6864507255
 C      0.2321312721        1.8800359463            0.6141938957
 H      1.1126619132        1.3121879493            0.9182370911
 H     -0.4501701885        1.974276799             1.4590087086
 C      0.6355572841        3.2636252089            0.1248645785
 H      1.1060712348        3.143671835            -0.8607308841
 C     -0.5881516123        4.1994462575           -0.097258231
 O     -1.6647947043        3.6245183879           -0.3902829695
 O     -0.3512927252        5.4370286585            0.0177101937
 N      1.5461196789        3.8898038366            1.0955528584
 H      2.5095426361        3.7045703267            0.8410650827
 H      1.3737105317        4.8898509772            0.9825299808
 C     -0.2321312721       -1.8800359463            0.6141938957
 H     -1.1126619132       -1.3121879493            0.9182370911
 H      0.4501701885       -1.974276799             1.4590087086
 C     -0.6355572841       -3.2636252089            0.1248645785
 H     -1.1060712348       -3.143671835            -0.8607308841
 C      0.5881516123       -4.1994462575           -0.097258231
 O      1.6647947043       -3.6245183879           -0.3902829695
 O      0.3512927252       -5.4370286585            0.0177101937
 N     -1.5461196789       -3.8898038366            1.0955528584
 H     -2.5095426361       -3.7045703267            0.8410650827
 H     -1.3737105317       -4.8898509772            0.9825299808

L-cystine triplet

24

S             0.102497   -1.053049   -1.195211
S            -0.102497    1.053049   -1.195211
C             0.456072    1.515459    0.487781
H             1.343354    0.904575    0.721927
H            -0.346545    1.309031    1.212649
C             0.778423    3.010724    0.485153
H             1.604470    3.187982   -0.234943
C            -0.448685    3.784754   -0.064754
O            -1.111862    3.138395   -0.968760
O            -0.679901    4.937314    0.368742
N             1.111862    3.455395    1.842236
H             2.125967    3.491729    1.968049
H             0.763930    4.417971    1.911112
C            -0.456072   -1.515459    0.487781
H            -1.343354   -0.904575    0.721927
H             0.346545   -1.309031    1.212649
C            -0.778423   -3.010724    0.485153
H            -1.604470   -3.187982   -0.234943
C             0.448685   -3.784754   -0.064754
O             1.111862   -3.138395   -0.968760
O             0.679901   -4.937314    0.368742
N            -1.111862   -3.455395    1.842236
H            -2.125967   -3.491729    1.968049
H            -0.763930   -4.417971    1.911112

L-cysteinyl thiyl radical

12

 N            0.115296    1.680666   -0.045606
 C            0.210057    0.274456    0.353788
 C            1.636494   -0.304219    0.056391
 O            1.733922   -1.549829    0.185736
 H            0.044439    0.142543    1.428285
 C           -0.821321   -0.563037   -0.379519
 H           -0.684318   -0.473533   -1.457659
 S           -2.528874   -0.149406    0.022698
 H           -0.694900   -1.615958   -0.107343
 H           -0.225192    2.244602    0.722524
 H            1.087128    1.946824   -0.221087
 O            2.513123    0.542099   -0.259813

L-cysteinyl perthiyl radical

13

S             3.053894    0.279412   -0.139420
S             1.322290   -0.653665    0.008370
C             0.167879    0.645467    0.565514
H             0.729309    1.576778    0.501444
H            -0.086180    0.429609    1.603662
C            -1.099336    0.672158   -0.276799
H            -0.808950    0.697970   -1.335771
C            -1.905959   -0.642874   -0.073568
O            -1.189232   -1.659534    0.131666
O            -3.153903   -0.541434   -0.150239
N            -1.915211    1.825374    0.102302
H            -1.801766    2.581383   -0.561344
H            -2.875306    1.483930    0.030403

L-cysteinyl Anion

12

N             0.098561    1.552708   -0.466181
C             0.225721    0.245993    0.220128
C             1.701242   -0.255848    0.075624
O             1.900774   -1.490542   -0.157282
H             0.063032    0.354083    1.317896
C            -0.872780   -0.692605   -0.285765
H            -0.781321   -0.767235   -1.384605
S            -2.596883   -0.116795    0.158485
H            -0.695623   -1.691399    0.141333
H            -0.823516    1.922877   -0.211483
H             0.830159    2.155116   -0.082055
O             2.592022    0.645677    0.268094

L-cysteinyl Cation

12
 
 N           1.254333    1.803969    0.081342
 C           0.402473    0.658822    0.378418
 C           1.123147   -0.664201    0.006447
 O           0.429298   -1.801416    0.228930
 H           0.166378    0.563910    1.455538
 C          -0.921334    0.770580   -0.365181
 H          -0.915151    1.522729   -1.168706
 S          -2.265717   -0.106850   -0.037108
 H          -0.485602   -1.572331    0.496105
 H           1.390968    2.380365    0.908766
 H           2.170855    1.460584   -0.216139
 O           2.260449   -0.681664   -0.425097
