# Supplementary material for: UV photochemistry of the L-cystine disulfide bridge in aqueous solution investigated by femtosecond X-ray absorption spectroscopy
Source: Nat Commun. 2024 Oct 13;15:8838. doi: 10.1038/s41467-024-52748-x (PMC11471820; doi:10.1038/s41467-024-52748-x)
Supplement: Supplementary file 5 — Source data [file 41467_2024_52748_MOESM5_ESM.xlsx]

## Sheet: Figure 1a, Suppl. Figure 1a
Figure 1a / Suppl. Figure 1a
	Data 1				Data 2				Data 3				Data 4				Data 1 normalised				Data 2 normalised				Data 3 normalised				Data 4 normalised				Average of normalised Data 1 to 4				Normalised Averaged Data
	Parameter x	Parameter y	Parameter y_err		Parameter x	Parameter y	Parameter y_err		Parameter x	Parameter y	Parameter y_err		Parameter x	Parameter y	Parameter y_err		Parameter x	Parameter y	Parameter y_err		Parameter x	Parameter y	Parameter y_err		Parameter x	Parameter y	Parameter y_err		Parameter x	Parameter y	Parameter y_err		Parameter x	Parameter y	Parameter y_err		Parameter x	Parameter y	Parameter y_err
	2.482	0.26339	0.00112		2.482	0.41336	0.00124		2.482	0.38448	0.00139		2.482	0.44644	0.00142		2.482	0.362909	0.00191843		2.482	0.362671	0.00147762		2.482	0.304907	0.00155075		2.482	0.391791	0.00165258		2.4823	0.355569	0.00191482		2.4823	1	0.00538522
	2.481	0.26378	0.00124		2.481	0.4524	0.0015		2.481	0.40078	0.00116		2.481	0.47463	0.00163		2.481	0.363577	0.00212398		2.481	0.409192	0.00178744		2.481	0.323092	0.00129415		2.481	0.424598	0.00189698		2.4813	0.380115	0.00208003		2.4813	1.06903	0.00584986
	2.48	0.2877	0.00135		2.48	0.46178	0.00156		2.48	0.44697	0.00137		2.48	0.49584	0.00168		2.48	0.404549	0.0023124		2.48	0.42037	0.00185894		2.48	0.374623	0.00152844		2.48	0.449282	0.00195517		2.4803	0.412206	0.00223321		2.4803	1.15928	0.00628065
	2.479	0.30355	0.00158		2.479	0.49788	0.00159		2.479	0.46914	0.00147		2.479	0.51958	0.00182		2.479	0.431699	0.00270636		2.479	0.463387	0.00189468		2.479	0.399357	0.00164		2.479	0.47691	0.0021181		2.4793	0.442838	0.00245562		2.4793	1.24543	0.00690616
	2.478	0.31142	0.00132		2.478	0.48222	0.00163		2.478	0.46967	0.00141		2.478	0.51447	0.00178		2.478	0.445179	0.00226101		2.478	0.444726	0.00194235		2.478	0.399949	0.00157306		2.478	0.470963	0.00207155		2.4783	0.440204	0.00228406		2.4783	1.23803	0.00642366
	2.477	0.28572	0.00122		2.477	0.42921	0.00195		2.477	0.44354	0.00129		2.477	0.45738	0.00168		2.477	0.401158	0.00208972		2.477	0.381558	0.00232367		2.477	0.370797	0.00143919		2.477	0.404522	0.00195517		2.4773	0.389509	0.00228476		2.4773	1.09545	0.00642562
	2.4763	0.25059	0.00105		2.4763	0.41806	0.00139		2.4763	0.42592	0.00138		2.4763	0.4126	0.00152		2.4763	0.340984	0.00179853		2.4763	0.368272	0.00165636		2.4763	0.351139	0.00153959		2.4763	0.352408	0.00176896		2.4766	0.353201	0.001956		2.4766	0.993338	0.00550104
	2.4756	0.21641	0.00103		2.4756	0.36986	0.0013		2.4756	0.38885	0.00131		2.4756	0.36064	0.00144		2.4756	0.282438	0.00176427		2.4756	0.310835	0.00154911		2.4756	0.309782	0.0014615		2.4756	0.291937	0.00167586		2.4759	0.298748	0.00186698		2.4759	0.840196	0.00525069
	2.4749	0.19536	0.000861101		2.4749	0.33312	0.0012		2.4749	0.34973	0.00114		2.4749	0.3152	0.00133		2.4749	0.246382	0.00147497		2.4749	0.267055	0.00142995		2.4749	0.266138	0.00127184		2.4749	0.239055	0.00154784		2.4752	0.254657	0.00165667		2.4752	0.716196	0.00465921
	2.4742	0.2404	0.00104		2.4742	0.39444	0.00143		2.4742	0.41922	0.00145		2.4742	0.41417	0.00161		2.4742	0.32353	0.0017814		2.4742	0.340126	0.00170402		2.4742	0.343664	0.00161769		2.4742	0.354235	0.00187371		2.4745	0.340389	0.00201699		2.4745	0.957306	0.00567257
	2.4739	0.27926	0.00149		2.4739	0.43841	0.00169		2.4739	0.4721	0.00163		2.4739	0.47154	0.00181		2.4739	0.390093	0.0025522		2.4739	0.392521	0.00201385		2.4739	0.40266	0.00181851		2.4739	0.421002	0.00210646		2.4742	0.401569	0.00247073		2.4742	1.12937	0.00694865
	2.4736	0.34231	0.0014		2.4736	0.54486	0.00235		2.4736	0.57732	0.00233		2.4736	0.5721	0.00238		2.4736	0.49809	0.00239804		2.4736	0.51937	0.00280032		2.4736	0.520048	0.00259946		2.4736	0.538033	0.00276983		2.4739	0.518885	0.00305622		2.4739	1.45931	0.00859529
	2.4733	0.47056	0.0021		2.4733	0.69401	0.00282		2.4733	0.74359	0.0028		2.4733	0.72466	0.00277		2.4733	0.717768	0.00359706		2.4733	0.697101	0.00336038		2.4733	0.705547	0.00312381		2.4733	0.715581	0.0032237		2.4736	0.708999	0.00384628		2.4736	1.99398	0.0108172
	2.473	0.47819	0.00195		2.473	0.7275	0.00287		2.473	0.79649	0.00274		2.473	0.78578	0.00283		2.473	0.730837	0.00334013		2.473	0.737008	0.00341996		2.473	0.764565	0.00305688		2.473	0.786712	0.00329353		2.4733	0.754781	0.0037879		2.4733	2.12274	0.010653
	2.4727	0.4147	0.00151		2.4727	0.64101	0.00225		2.4727	0.69119	0.00241		2.4727	0.65725	0.00245		2.4727	0.622086	0.00258646		2.4727	0.633945	0.00268116		2.4727	0.647087	0.00268871		2.4727	0.63713	0.00285129		2.473	0.635062	0.00312183		2.473	1.78604	0.00877979
	2.4724	0.37819	0.00132		2.4724	0.60277	0.00204		2.4724	0.6412	0.00198		2.4724	0.61032	0.00227		2.4724	0.559548	0.00226101		2.4724	0.588377	0.00243092		2.4724	0.591316	0.00220898		2.4724	0.582513	0.00264181		2.4727	0.580439	0.00276166		2.4727	1.63242	0.00776686
	2.4721	0.45067	0.00223		2.4721	0.66976	0.00283		2.4721	0.73771	0.00275		2.4721	0.69963	0.00298		2.4721	0.683698	0.00381974		2.4721	0.668204	0.0033723		2.4721	0.698987	0.00306803		2.4721	0.686451	0.0034681		2.4724	0.684335	0.00397506		2.4724	1.92462	0.0111794
	2.4718	0.57875	0.00233		2.4718	0.8731	0.00373		2.4718	0.95666	0.00365		2.4718	0.86677	0.00373		2.4718	0.903085	0.00399102		2.4718	0.910509	0.00444476		2.4718	0.943258	0.00407212		2.4718	0.880967	0.00434094		2.4721	0.909455	0.00486861		2.4721	2.55774	0.0136924
	2.4715	0.63533	0.00284		2.4715	0.9482	0.0033		2.4715	1.00752	0.00368		2.4715	0.96905	0.00358		2.4715	1	0.0048646		2.4715	1	0.00393236		2.4715	1	0.00410558		2.4715	1	0.00416638		2.4718	1	0.00494443		2.4718	2.81239	0.0139057
	2.4712	0.51459	0.00222		2.4712	0.79206	0.00289		2.4712	0.83804	0.00319		2.4712	0.84701	0.00295		2.4712	0.793186	0.00380261		2.4712	0.81394	0.0034438		2.4712	0.81092	0.00355892		2.4712	0.857971	0.00343319		2.4715	0.819004	0.00411389		2.4715	2.30336	0.0115699
	2.4709	0.33733	0.0016		2.4709	0.53299	0.00202		2.4709	0.51455	0.00226		2.4709	0.57455	0.00232		2.4709	0.48956	0.00274062		2.4709	0.505225	0.00240708		2.4709	0.450019	0.00252136		2.4709	0.540884	0.0027		2.4712	0.496422	0.00299735		2.4712	1.39613	0.00842972
	2.4706	0.19171	0.00101		2.4706	0.31798	0.00126		2.4706	0.33522	0.00135		2.4706	0.35043	0.00133		2.4706	0.240129	0.00173001		2.4706	0.249014	0.00150145		2.4706	0.24995	0.00150612		2.4706	0.280055	0.00154784		2.4709	0.254787	0.00181765		2.4709	0.716561	0.00511194
	2.4703	0.13779	0.000714435		2.4703	0.22664	0.000828924		2.4703	0.24036	0.000887212		2.4703	0.21768	0.00169		2.4703	0.147771	0.00122375		2.4703	0.140171	0.000987767		2.4703	0.144119	0.000989816		2.4703	0.125562	0.00196681		2.4706	0.139406	0.00156219		2.4706	0.392063	0.00439349
	2.47	0.09884	0.000604462		2.47	0.18123	0.000730967		2.47	0.19591	0.000696608		2.47	0.16772	0.000883654		2.47	0.0810538	0.00103537		2.47	0.0860592	0.000871039		2.47	0.0945289	0.000777169		2.47	0.0674185	0.00102839		2.4703	0.0822651	0.00107893		2.4703	0.231362	0.00303438
	2.4697	0.0846	0.000556919		2.4697	0.16158	0.000639131		2.4697	0.16991	0.000663382		2.4697	0.16938	0.000751026		2.4697	0.0566623	0.000953939		2.4697	0.0626437	0.000761605		2.4697	0.065522	0.000740101		2.4697	0.0693504	0.000874038		2.47	0.0635446	0.000966391		2.47	0.178712	0.00271787
	2.4694	0.07893	0.00051375		2.4694	0.14945	0.000638674		2.4694	0.15996	0.000663617		2.4694	0.15663	0.00067411		2.4694	0.0469502	0.000879995		2.4694	0.0481893	0.00076106		2.4694	0.0544213	0.000740363		2.4694	0.054512	0.000784524		2.4697	0.0510182	0.000916009		2.4697	0.143483	0.00257618
	2.4691	0.07165	0.00055342		2.4691	0.14312	0.000590701		2.4691	0.14648	0.000656137		2.4691	0.14373	0.000640932		2.4691	0.0344804	0.000947945		2.4691	0.0406463	0.000703894		2.4691	0.0393824	0.000732018		2.4691	0.0394991	0.000745912		2.4694	0.0385021	0.000910367		2.4694	0.108283	0.00256031
	2.4688	0.07074	0.000464278		2.4688	0.13665	0.000549353		2.4688	0.13884	0.000651253		2.4688	0.1361	0.000592003		2.4688	0.0329217	0.000795255		2.4688	0.0329365	0.000654623		2.4688	0.0308588	0.000726569		2.4688	0.0306194	0.000688968		2.4691	0.0318341	0.000829366		2.4691	0.0895299	0.0023325
	2.4685	0.06566	0.000471211		2.4685	0.13148	0.000590795		2.4685	0.13978	0.000583516		2.4685	0.13751	0.000598271		2.4685	0.0242202	0.000807131		2.4685	0.0267758	0.000704006		2.4685	0.0319075	0.000650999		2.4685	0.0322603	0.000696263		2.4688	0.028791	0.000827781		2.4688	0.0809715	0.00232804
	2.4682	0.05896	0.00048691		2.4682	0.12537	0.000575371		2.4682	0.13126	0.000620747		2.4682	0.13107	0.000587337		2.4682	0.0127439	0.000834021		2.4682	0.019495	0.000685627		2.4682	0.0224022	0.000692535		2.4682	0.0247655	0.000683538		2.4685	0.0198516	0.000839147		2.4685	0.0558306	0.00236001
	2.4679	0.05883	0.000482465		2.4679	0.12781	0.000645845		2.4679	0.13138	0.000593604		2.4679	0.12779	0.000660431		2.4679	0.0125212	0.000826408		2.4679	0.0224026	0.000769605		2.4679	0.0225361	0.000662253		2.4679	0.0209483	0.000768604		2.4682	0.019602	0.000876465		2.4682	0.0551286	0.00246496
	2.4676	0.0558	0.00045695		2.4676	0.12502	0.000578001		2.4676	0.12776	0.00058527		2.4676	0.13208	0.000573576		2.4676	0.00733115	0.000782703		2.4676	0.0190779	0.000688761		2.4676	0.0184974	0.000652955		2.4676	0.0259409	0.000667523		2.4679	0.0177119	0.000808075		2.4679	0.0498127	0.00227262
	2.4673	0.05868	0.000485181		2.4673	0.12469	0.00055791		2.4673	0.12831	0.000588165		2.4673	0.12884	0.000602716		2.4673	0.0122643	0.00083106		2.4673	0.0186847	0.00066482		2.4673	0.0191111	0.000656185		2.4673	0.0221702	0.000701436		2.4676	0.0180576	0.000827695		2.4676	0.0507849	0.0023278
	2.467	0.05914	0.000489041		2.467	0.12405	0.000597139		2.467	0.12901	0.000553976		2.467	0.13123	0.000599527		2.467	0.0130522	0.000837672		2.467	0.017922	0.000711566		2.467	0.019892	0.000618042		2.467	0.0249517	0.000697725		2.4673	0.0189545	0.000832029		2.4673	0.0533074	0.00233999
	2.4668	0.05635	0.000549086		2.4668	0.12073	0.000671305		2.4668	0.12641	0.0006125		2.4668	0.12511	0.000581027		2.4668	0.00827324	0.000940522		2.4668	0.0139658	0.000799944		2.4668	0.0169913	0.000683334		2.4668	0.0178293	0.000676195		2.4671	0.0142649	0.000903452		2.4671	0.0401185	0.00254086
	2.4666	0.05659	0.000562594		2.4666	0.12217	0.000702121		2.4666	0.12669	0.000594305		2.4666	0.12593	0.000576587		2.4666	0.00868433	0.000963659		2.4666	0.0156818	0.000836665		2.4666	0.0173037	0.000663035		2.4666	0.0187836	0.000671027		2.4669	0.0151134	0.00091625		2.4669	0.0425047	0.00257685
	2.4664	0.05492	0.000552704		2.4664	0.11707	0.000707768		2.4664	0.12423	0.000593116		2.4664	0.12553	0.000646991		2.4664	0.00582381	0.000946719		2.4664	0.0096045	0.000843394		2.4664	0.0145592	0.000661709		2.4664	0.0183181	0.000752963		2.4667	0.0120764	0.000933167		2.4667	0.0339636	0.00262443
	2.4662	0.05511	0.000528924		2.4662	0.11954	0.000603363		2.4662	0.12507	0.000561338		2.4662	0.12056	0.000524701		2.4662	0.00614926	0.000905987		2.4662	0.0125478	0.000718983		2.4662	0.0154964	0.000626256		2.4662	0.012534	0.000610643		2.4665	0.0116819	0.000837223		2.4665	0.032854	0.0023546
	2.466	0.05496	0.000513586		2.466	0.11716	0.000548176		2.466	0.12719	0.000535497		2.466	0.12588	0.000548653		2.466	0.00589233	0.000879714		2.466	0.00971175	0.00065322		2.466	0.0178615	0.000597426		2.466	0.0187254	0.000638518		2.4663	0.0130478	0.000809365		2.4663	0.0366954	0.00227625
	2.4658	0.05486	0.00047504		2.4658	0.12154	0.000569635		2.4658	0.12314	0.000524924		2.4658	0.12006	0.000601894		2.4658	0.00572104	0.000813689		2.4658	0.0149311	0.000678791		2.4658	0.0133432	0.00058563		2.4658	0.0119521	0.000700479		2.4661	0.0114868	0.000807565		2.4661	0.0323055	0.00227119
	2.4655	0.05397	0.000465279		2.4655	0.12087	0.000491648		2.4655	0.12363	0.000554898		2.4655	0.12002	0.000545577		2.4655	0.00419657	0.00079697		2.4655	0.0141327	0.00058586		2.4655	0.0138898	0.000619071		2.4655	0.0119056	0.000634938		2.4658	0.0110312	0.000766983		2.4658	0.0310239	0.00215706
	2.4652	0.05316	0.000489276		2.4652	0.11884	0.000517639		2.4652	0.12226	0.000532581		2.4652	0.1207	0.000571728		2.4652	0.00280913	0.000838074		2.4652	0.0117137	0.000616832		2.4652	0.0123614	0.000594173		2.4652	0.012697	0.000665373		2.4655	0.00989529	0.00079133		2.4655	0.0278294	0.00222553
	2.4646	0.05311	0.000438703		2.4646	0.11791	0.000512706		2.4646	0.11814	0.000517218		2.4646	0.11624	0.000558251		2.4646	0.00272349	0.000751448		2.4646	0.0106055	0.000610953		2.4646	0.00776491	0.000577033		2.4646	0.00750646	0.000649688		2.4649	0.00715008	0.000751221		2.4649	0.0201088	0.00211273
	2.464	0.05458	0.000437311		2.464	0.11588	0.000506021		2.464	0.11624	0.000514317		2.464	0.11463	0.000555626		2.464	0.00524143	0.000749064		2.464	0.00818647	0.000602987		2.464	0.00564518	0.000573797		2.464	0.00563275	0.000646633		2.4643	0.00617646	0.000746563		2.4643	0.0173706	0.00209963
	2.4634	0.05428	0.00044074		2.4634	0.11427	0.000536469		2.4634	0.11337	0.000527302		2.4634	0.10735	0.000591454		2.4634	0.00472757	0.000754937		2.4634	0.00626795	0.00063927		2.4634	0.00244327	0.000588283		2.4634	-0.00283965	0.000688329		2.4637	0.00264978	0.000774268		2.4637	0.00745222	0.00217754
	2.4628	0.05145	0.00049487		2.4628	0.11199	0.000542536		2.4628	0.11547	0.00050526		2.4628	0.11752	0.000560876		2.4628	-0.000119902	0.000847656		2.4628	0.00355104	0.0006465		2.4628	0.00478613	0.000563692		2.4628	0.00899611	0.000652743		2.4631	0.00430335	0.000791687		2.4631	0.0121027	0.00222653
	2.4622	0.05499	0.000426945		2.4622	0.11168	0.000509879		2.4622	0.11656	0.000534807		2.4622	0.11396	0.000536578		2.4622	0.00594371	0.000731308		2.4622	0.00318164	0.000607585		2.4622	0.00600219	0.000596656		2.4622	0.00485301	0.000624465		2.4625	0.00499514	0.000741603		2.4625	0.0140483	0.00208568
	2.4616	0.05103	0.00046869		2.4616	0.10836	0.000520057		2.4616	0.11603	0.000498652		2.4616	0.11634	0.000534275		2.4616	-0.000839314	0.000802813		2.4616	-0.000774556	0.000619713		2.4616	0.00541089	0.00055632		2.4616	0.00762284	0.000621785		2.4619	0.00285497	0.000758213		2.4619	0.00802928	0.00213239
	2.461	0.05152	0.000477312		2.461	0.10901	0.000530644		2.461	0.11118	0.000524828		2.461	0.10979	0.000523783		2.461	0	0.000817581		2.461	0	0.000632329		2.461	0	0.000585523		2.461	0	0.000609575		2.4613	0	0.000770865		2.4613	0	0.00216797

## Sheet: Figure 1b, Suppl. Figure 1b,c
Figure 1b - 300fs / Suppl. Figure 1b																					Figure 1b - 3ps																									Figure 1b - 10ps / Suppl. Figure 1c
	Data 1				Data 2				Data 1 normalised by edge jump				Data 2 normalised by edge jump				Average of normalised Data 1 to 2					Data 1				Data 2				Data 1 normalised by edge jump				Data 2 normalised by edge jump				Average of normalised Data 1 to 2				Scaled Averaged Data					Data 1
	Parameter x	Parameter y	Parameter y_err		Parameter x	Parameter y	Parameter y_err		Parameter x	Parameter y	Parameter y_err		Parameter x	Parameter y	Parameter y_err		Parameter x	Parameter y	Parameter y_err			Parameter x	Parameter y	Parameter y_err		Parameter x	Parameter y	Parameter y_err		Parameter x	Parameter y	Parameter y_err		Parameter x	Parameter y	Parameter y_err		Parameter x	Parameter y	Parameter y_err		Parameter x	Parameter y	Parameter y_err			Parameter x	Parameter y	Parameter y_err
	2.482	0.000958608	0.00158		2.482	0.000331657	0.00175		2.482	0.00452447	0.00745733		2.482	0.00108975	0.00575008		2.4823	0.00237042	0.00455362			2.482	-0.00286	0.0016		2.482	-9.72797e-05	0.00197		2.482	-0.0103372	0.00578306		2.482	-0.00035594	0.0072081		2.4823	-0.00642844	0.00451075		2.4823	-0.00492576	0.00345634			2.482	0.00771	0.00426
	2.481	-0.000721024	0.00176		2.481	0.000331198	0.00212		2.481	-0.00340311	0.0083069		2.481	0.00108824	0.00696582		2.4813	-0.000766072	0.00533755			2.481	-0.00312	0.00194		2.481	0.00103	0.00163		2.481	-0.011277	0.00701196		2.481	0.0037687	0.00596407		2.4813	-0.00254697	0.00454301		2.4813	-0.0019516	0.00348106			2.481	-0.000967303	0.00414
	2.48	-0.00262	0.00191		2.48	-0.00146	0.0022		2.48	-0.012366	0.00901487		2.48	-0.00479721	0.00722868		2.4803	-0.00775924	0.00563952			2.48	-4.51637e-05	0.0023		2.48	0.00143	0.00194		2.48	-0.00016324	0.00831315		2.48	0.00523228	0.00709834		2.4803	0.0029572	0.00539818		2.4803	0.00226594	0.00413633			2.48	0.000356097	0.00366
	2.479	-0.000622821	0.00223		2.479	-0.00357	0.00225		2.479	-0.00293961	0.0105252		2.479	-0.0117302	0.00739296		2.4793	-0.00882599	0.00604971			2.479	-0.00294	0.00218		2.479	-0.00619	0.00208		2.479	-0.0106264	0.00787942		2.479	-0.0226488	0.00761059		2.4793	-0.0168462	0.00547407		2.4793	-0.0129083	0.00419448			2.479	-0.00221	0.00661
	2.478	0.00159	0.00186		2.478	0.00401	0.0023		2.478	0.00750453	0.00877888		2.478	0.0131759	0.00755725		2.4783	0.010762	0.00572741			2.478	-0.00434	0.00222		2.478	-0.00169	0.00199		2.478	-0.0156866	0.008024		2.478	-0.0061836	0.00728128		2.4783	-0.010475	0.00539215		2.4783	-0.00802642	0.0041317			2.478	-0.000117853	0.00391
	2.477	0.00146	0.00173		2.477	-0.00412	0.00275		2.477	0.00689095	0.00816531		2.477	-0.0135373	0.00903585		2.4773	-0.00229197	0.00605819			2.477	0.000442974	0.00206		2.477	0.00127	0.00182		2.477	0.00160109	0.00744569		2.477	0.00464685	0.00665926		2.4773	0.00329326	0.00496364		2.4773	0.00252344	0.00380336			2.477	0.00161	0.00744
	2.4763	0.000633749	0.00148		2.4763	0.00211	0.00197		2.4763	0.00299119	0.00698535		2.4763	0.00693296	0.00647295		2.4766	0.00511193	0.00474789			2.4763	0.00269	0.002		2.4763	0.00216	0.00195		2.4763	0.00972277	0.00722883		2.4763	0.0079033	0.00713492		2.4766	0.00880114	0.00507803		2.4766	0.00674383	0.00389101			2.4763	0.00366	0.00399
	2.4756	0.00225	0.00145		2.4756	0.00357	0.00184		2.4756	0.0106196	0.00684375		2.4756	0.0117302	0.0060458		2.4759	0.0112434	0.00453101			2.4756	0.00371	0.00174		2.4756	0.00183	0.00185		2.4756	0.0134095	0.00628908		2.4756	0.00669585	0.00676903		2.4759	0.0102991	0.00460739		2.4759	0.00789162	0.00353039			2.4756	0.0035	0.00304
	2.4749	0.00229	0.00122		2.4749	0.000580704	0.00169		2.4749	0.0108084	0.00575819		2.4749	0.00190806	0.00555294		2.4752	0.00619678	0.00399711			2.4749	0.00437	0.00168		2.4749	0.00338	0.00161		2.4749	0.015795	0.00607222		2.4749	0.0123672	0.00589089		2.4752	0.0140292	0.00422814		2.4752	0.0107498	0.00323979			2.4749	0.00475	0.006
	2.4742	0.00177	0.00147		2.4742	-0.00202	0.00202		2.4742	0.0083541	0.00693815		2.4742	-0.00663724	0.00663724		2.4745	0.000526297	0.00479609			2.4742	-9.15061e-06	0.00214		2.4742	0.000145952	0.00205		2.4742	-3.30741e-05	0.00773485		2.4742	0.000534029	0.00750082		2.4745	0.000259186	0.00538471		2.4745	0.0001986	0.00412601			2.4742	-0.00233	0.00437
	2.4739	0.00504	0.0021		2.4739	0.000407727	0.00239		2.4739	0.0237879	0.00991164		2.4739	0.00133969	0.00785297		2.4742	0.00999685	0.0061552			2.4739	0.00171	0.00217		2.4739	0.00258	0.0023		2.4739	0.00618065	0.00784328		2.4739	0.00944005	0.00841555		2.4742	0.00769577	0.00573769		2.4742	0.00589684	0.00439647			2.4739	-0.00302	0.00535
	2.4736	-0.00166	0.00198		2.4736	-0.00296	0.00333		2.4736	-0.00783492	0.00934526		2.4736	-0.00972586	0.0109416		2.4739	-0.00863251	0.00710611			2.4736	0.00561	0.00533		2.4736	0.00432	0.00329		2.4736	0.0202769	0.0192648		2.4736	0.0158066	0.0120379		2.4739	0.0170619	0.0102087		2.4739	0.0130736	0.00782239			2.4736	-0.00342	0.0047
	2.4733	-0.00118	0.00297		2.4733	-0.00459	0.00398		2.4733	-0.0055694	0.0140179		2.4733	-0.0150816	0.0130773		2.4736	-0.0106553	0.00956231			2.4733	-0.00311	0.00705		2.4733	-0.0042	0.00396		2.4733	-0.0112408	0.0254816		2.4733	-0.0153675	0.0144894		2.4736	-0.0143593	0.0125955		2.4736	-0.0110027	0.00965124			2.4733	-0.00534	0.00619
	2.473	-0.00632	0.00275		2.473	0.000452203	0.00405		2.473	-0.0298293	0.0129795		2.473	0.00148583	0.0133073		2.4733	-0.0145622	0.00929164			2.473	-0.00244	0.00978		2.473	-0.00898	0.00387		2.473	-0.00881917	0.035349		2.473	-0.0328572	0.0141601		2.4733	-0.0295334	0.0131447		2.4733	-0.0226298	0.010072			2.473	-0.01381	0.00573
	2.4727	-0.000174774	0.00214		2.4727	0.000226179	0.00318		2.4727	-0.000824904	0.0101004		2.4727	0.00074317	0.0104487		2.473	-6.74362e-05	0.00726209			2.4727	-0.01192	0.0033		2.4727	-0.00572	0.0034		2.4727	-0.0430838	0.0119276		2.4727	-0.0209291	0.0124404		2.473	-0.0324725	0.00860965		2.473	-0.0248819	0.0065971			2.4727	-0.01862	0.0049
	2.4724	-0.00525	0.00187		2.4724	-0.0156	0.00288		2.4724	-0.0247791	0.00882608		2.4724	-0.0512579	0.00946299		2.4727	-0.0370975	0.00645441			2.4724	-0.00421	0.00397		2.4724	-0.00969	0.00281		2.4724	-0.0152167	0.0143492		2.4724	-0.0354551	0.0102816		2.4727	-0.0285894	0.00835762		2.4727	-0.0219065	0.00640398			2.4724	-0.01529	0.00457
	2.4721	-0.01959	0.00316		2.4721	-0.02692	0.00401		2.4721	-0.0924615	0.0149147		2.4721	-0.0884527	0.0131759		2.4724	-0.0902099	0.00987457			2.4721	-0.02219	0.00411		2.4721	-0.02188	0.00389		2.4721	-0.0802039	0.0148552		2.4721	-0.0800575	0.0142333		2.4724	-0.0801276	0.0102773		2.4724	-0.0613973	0.00787491			2.4721	-0.03155	0.00538
	2.4718	-0.02999	0.00329		2.4718	-0.03129	0.00528		2.4718	-0.141548	0.0155282		2.4718	-0.102811	0.0173488		2.4721	-0.124318	0.0115704			2.4718	-0.02548	0.00511		2.4718	-0.04435	0.00516		2.4718	-0.0920953	0.0184697		2.4718	-0.162274	0.0188801		2.4721	-0.126413	0.0132027		2.4721	-0.0968636	0.0101165			2.4718	-0.01763	0.00698
	2.4715	-0.03306	0.00401		2.4715	-0.05379	0.00466		2.4715	-0.156038	0.0189265		2.4715	-0.176741	0.0153117		2.4718	-0.168551	0.0119039			2.4715	-0.0384	0.005		2.4715	-0.04146	0.00521		2.4715	-0.138794	0.0180721		2.4715	-0.151699	0.0190631		2.4718	-0.144902	0.0131152		2.4718	-0.111031	0.0100495			2.4715	-0.05397	0.00758
	2.4712	-0.02085	0.00314		2.4712	-0.03373	0.00408		2.4712	-0.0984084	0.0148203		2.4712	-0.110829	0.0134059		2.4715	-0.105239	0.00994193			2.4712	-0.03122	0.00416		2.4712	-0.02542	0.00451		2.4712	-0.112842	0.015036		2.4712	-0.0930101	0.0165018		2.4715	-0.103846	0.0111142		2.4715	-0.0795713	0.00851619			2.4712	-0.0223	0.0058
	2.4709	-0.01227	0.00226		2.4709	-0.03411	0.00285		2.4709	-0.0579123	0.0106668		2.4709	-0.112077	0.00936442		2.4712	-0.0885017	0.00703731			2.4709	-0.01101	0.00312		2.4709	-0.00967	0.0032		2.4709	-0.0397947	0.011277		2.4709	-0.0353819	0.0117086		2.4712	-0.0376711	0.00812233		2.4712	-0.0288653	0.00622369			2.4709	-0.01906	0.00575
	2.4706	-0.00599	0.00143		2.4706	-0.00671	0.00178		2.4706	-0.0282718	0.00674936		2.4706	-0.0220475	0.00584866		2.4709	-0.0247169	0.00442002			2.4706	0.000686799	0.0026		2.4706	-0.00418	0.00191		2.4706	0.00248238	0.00939748		2.4706	-0.0152944	0.00698857		2.4709	-0.00896406	0.00560786		2.4709	-0.00686866	0.00429699			2.4706	-0.00316	0.00335
	2.4703	-0.00275	0.00101		2.4703	-0.00399	0.00117		2.4703	-0.0129795	0.00476703		2.4703	-0.0131102	0.00384434		2.4706	-0.0130587	0.0029925			2.4703	0.00117	0.00135		2.4703	-0.0012	0.00125		2.4703	0.00422886	0.00487946		2.4703	-0.00439072	0.00457367		2.4706	-0.000359464	0.00333694		2.4706	-0.000275437	0.00255691			2.4703	0.000929685	0.00281
	2.47	0.00221	0.000854838		2.47	0.000342855	0.00103		2.47	0.0104308	0.00403469		2.47	0.00112654	0.00338433		2.4703	0.00496928	0.00259292			2.47	0.00129	0.00104		2.47	0.00285	0.000985152		2.47	0.00466259	0.00375899		2.47	0.010428	0.00360461		2.4703	0.0076661	0.00260171		2.4703	0.00587411	0.00199355			2.47	0.00217	0.00253
	2.4697	0.000485738	0.000787602		2.4697	2.46865e-05	0.000903868		2.4697	0.0022926	0.00371735		2.4697	8.1114e-05	0.0029699		2.47	0.000942723	0.00232031			2.4697	0.000729357	0.00104		2.4697	0.00225	0.000938163		2.4697	0.0026362	0.00375899		2.4697	0.00823261	0.00343268		2.47	0.00568781	0.0025348		2.47	0.00435825	0.00194227			2.4697	0.00465	0.00219
	2.4694	0.00113	0.000726552		2.4694	0.00206	0.000903222		2.4694	0.00533341	0.0034292		2.4694	0.00676867	0.00296777		2.4697	0.00615403	0.00224407			2.4694	0.00155	0.000924307		2.4694	0.000549293	0.000938497		2.4694	0.00560234	0.00334083		2.4694	0.00200983	0.0034339		2.4697	0.00385543	0.00239455		2.4697	0.0029542	0.00183481			2.4694	0.01231	0.00239
	2.4691	0.00235	0.000782655		2.4691	0.00136	0.000835378		2.4691	0.0110916	0.003694		2.4691	0.00446864	0.00274485		2.4694	0.0068246	0.0022032			2.4691	0.00568	0.000860903		2.4691	0.00489	0.000927919		2.4691	0.0205299	0.00311166		2.4691	0.0178922	0.0033952		2.4694	0.0193258	0.00229398		2.4694	0.0148083	0.00175775			2.4691	0.0077	0.00243
	2.4688	0.00192	0.000656588		2.4688	0.000781516	0.000776902		2.4688	0.00906207	0.00309898		2.4688	0.00256788	0.00255272		2.4691	0.00519308	0.00197033			2.4688	0.0029	0.000901523		2.4688	0.00372	0.000921011		2.4688	0.0104818	0.00325848		2.4688	0.0136112	0.00336992		2.4691	0.0119939	0.0023425		2.4691	0.00919027	0.00179493			2.4688	0.00631	0.00217
	2.4685	0.00362	0.000666393		2.4685	0.00248	0.00083551		2.4685	0.0170858	0.00314526		2.4685	0.00814869	0.00274529		2.4688	0.0120132	0.00206826			2.4685	0.00427	0.000844812		2.4685	0.00227	0.000825216		2.4685	0.0154335	0.0030535		2.4685	0.00830578	0.00301941		2.4688	0.0118297	0.002147		2.4688	0.00906441	0.00164512			2.4685	0.0124	0.00254
	2.4682	0.00278	0.000688594		2.4682	0.00199	0.000813697		2.4682	0.0131211	0.00325005		2.4682	0.00653867	0.00267361		2.4685	0.00919537	0.00206475			2.4682	0.00457	0.000792141		2.4682	0.00499	0.000877869		2.4682	0.0165179	0.00286313		2.4682	0.0182581	0.00321207		2.4685	0.0172884	0.0021373		2.4685	0.0132471	0.00163769			2.4682	0.01131	0.00215
	2.4679	0.00367	0.000682308		2.4679	0.00499	0.000913362		2.4679	0.0173218	0.00322038		2.4679	0.016396	0.00300109		2.4682	0.0168263	0.00219552			2.4679	0.00796	0.000871163		2.4679	0.00622	0.000839483		2.4679	0.0287707	0.00314874		2.4679	0.0227586	0.00307161		2.4682	0.0256901	0.00219872		2.4682	0.0196849	0.00168476			2.4679	0.01598	0.00218
	2.4676	0.0037	0.000646225		2.4676	0.00667	0.000817417		2.4676	0.0174634	0.00305007		2.4676	0.021916	0.00268584		2.4679	0.0199713	0.00201571			2.4676	0.00735	0.000824779		2.4676	0.0085	0.000827697		2.4676	0.0265659	0.00298109		2.4676	0.031101	0.00302849		2.4679	0.0287977	0.00212451		2.4679	0.0220661	0.00162789			2.4676	0.0199	0.00215
	2.4673	0.00717	0.00068615		2.4673	0.0123	0.000789005		2.4673	0.0338412	0.00323851		2.4673	0.0404149	0.00259248		2.4676	0.0378475	0.00202388			2.4673	0.01001	0.000809732		2.4673	0.01368	0.00083179		2.4673	0.0361803	0.00292671		2.4673	0.0500542	0.00304347		2.4676	0.042846	0.00210956		2.4676	0.0328305	0.00161644			2.4673	0.01519	0.00217
	2.467	0.01672	0.000691608		2.467	0.02757	0.000844483		2.467	0.0789156	0.00326427		2.467	0.0905885	0.00277477		2.4673	0.085692	0.00211416			2.467	0.01412	0.000941151		2.467	0.01554	0.00078344		2.467	0.0510355	0.00340171		2.467	0.0568599	0.00286656		2.4673	0.0544413	0.00219204		2.4673	0.0417154	0.00167964			2.467	0.02095	0.00227
	2.4668	0.02716	0.000776524		2.4668	0.04114	0.000949369		2.4668	0.128191	0.00366506		2.4668	0.135176	0.0031194		2.4671	0.132242	0.00237548			2.4668	0.01282	0.000788276		2.4668	0.02393	0.000866206		2.4668	0.0463368	0.00284916		2.4668	0.0875583	0.00316939		2.4671	0.0647604	0.00211886		2.4671	0.0496223	0.00162356			2.4668	0.02667	0.0024
	2.4666	0.03658	0.000795628		2.4666	0.05012	0.000992949		2.4666	0.172651	0.00375523		2.4666	0.164682	0.00326259		2.4669	0.16811	0.00246289			2.4666	0.01409	0.000844046		2.4666	0.02839	0.000840475		2.4666	0.0509271	0.00305073		2.4666	0.103877	0.00307524		2.4669	0.0771903	0.00216581		2.4669	0.0591466	0.00165954			2.4666	0.03552	0.00252
	2.4664	0.03187	0.000781641		2.4664	0.04947	0.001		2.4664	0.150421	0.00368921		2.4664	0.162547	0.00328576		2.4667	0.157183	0.00245367			2.4664	0.01442	0.00106		2.4664	0.02264	0.000838792		2.4664	0.0521199	0.00383128		2.4664	0.0828383	0.00306909		2.4667	0.0708312	0.00239531		2.4667	0.054274	0.0018354			2.4664	0.02795	0.00256
	2.4662	0.01879	0.000748011		2.4662	0.0255	0.000853285		2.4662	0.0886856	0.00353048		2.4662	0.0837869	0.00280369		2.4665	0.0856815	0.00219558			2.4662	0.01077	0.000928857		2.4662	0.01074	0.000793852		2.4662	0.0389272	0.00335727		2.4662	0.039297	0.00290465		2.4665	0.0391387	0.00219663		2.4665	0.0299898	0.00168315			2.4662	0.0155	0.00193
	2.466	0.0123	0.000726321		2.466	0.01274	0.000775239		2.466	0.0580539	0.00342811		2.466	0.0418606	0.00254725		2.4663	0.0476209	0.0020446			2.466	0.0061	0.000808782		2.466	0.00781	0.000757306		2.466	0.0220479	0.00292327		2.466	0.0285763	0.00277093		2.4663	0.0254866	0.00201105		2.4663	0.019529	0.00154095			2.466	0.00309	0.00263
	2.4658	0.00667	0.000671808		2.4658	0.01074	0.000805586		2.4658	0.0314813	0.00317082		2.4658	0.0352891	0.00264696		2.4661	0.0337253	0.002032			2.4658	0.00346	0.00077469		2.4658	0.00295	0.000742354		2.4658	0.0125059	0.00280005		2.4658	0.0107939	0.00271623		2.4661	0.0116239	0.00194962		2.4661	0.00890672	0.00149389			2.4658	0.00693	0.00186
	2.4655	0.00401	0.000658005		2.4655	0.00724	0.000695296		2.4655	0.0189265	0.00310567		2.4655	0.0237889	0.00228458		2.4658	0.0220816	0.00184029			2.4655	0.00115	0.00076749		2.4655	0.000310431	0.000784745		2.4655	0.00415658	0.00277403		2.4655	0.00113585	0.00287133		2.4658	0.00269826	0.00199505		2.4658	0.00206753	0.00152869			2.4655	0.00328	0.00219
	2.4652	0.0027	0.000691941		2.4652	0.0033	0.000732052		2.4652	0.0127435	0.00326584		2.4652	0.010843	0.00240535		2.4655	0.0115114	0.00193674			2.4652	0.000217596	0.000743083		2.4652	-0.000243504	0.000753184		2.4652	0.000786482	0.00268581		2.4652	-0.000890965	0.00275585		2.4655	-3.06541e-05	0.00192344		2.4655	-2.34885e-05	0.00147383			2.4652	-0.00393	0.00219
	2.4646	0.000591112	0.00062042		2.4646	0.002	0.000725076		2.4646	0.00278995	0.00292828		2.4646	0.00657152	0.00238243		2.4649	0.00506535	0.00184805			2.4646	-0.000196723	0.000785125		2.4646	0.000856437	0.000731457		2.4646	-0.000711038	0.00283777		2.4646	0.00313365	0.00267635		2.4649	0.00132375	0.00194703		2.4649	0.00101432	0.0014919			2.4646	0.00405	0.00188
	2.464	0.000269835	0.000618451		2.464	0.00145	0.000715621		2.464	0.00127358	0.00291898		2.464	0.00476435	0.00235136		2.4643	0.00339062	0.00183114			2.464	-0.000327439	0.000722959		2.464	0.0018	0.000727354		2.464	-0.0011835	0.00261307		2.464	0.00658608	0.00266134		2.4643	0.0026302	0.00186455		2.4643	0.00201537	0.0014287			2.464	-0.0014	0.00245
	2.4634	-0.000296895	0.000623301		2.4634	0.000116247	0.000758682		2.4634	-0.00140129	0.00294187		2.4634	0.00038196	0.00249285		2.4637	-0.00036333	0.00190187			2.4634	-0.000583896	0.000712335		2.4634	0.000708065	0.000745718		2.4634	-0.00211044	0.00257467		2.4634	0.00259076	0.00272853		2.4637	0.000103881	0.0018726		2.4637	7.95983e-05	0.00143487			2.4634	0.00372	0.00261
	2.4628	0.00174	0.000699851		2.4628	0.000411257	0.000767261		2.4628	0.0082125	0.00330318		2.4628	0.00135129	0.00252104		2.4631	0.00387682	0.00200405			2.4628	-0.00141	0.00084578		2.4628	1.68125e-05	0.000714545		2.4628	-0.00509632	0.003057		2.4628	6.15159e-05	0.00261447		2.4631	-0.00211739	0.00198692		2.4631	-0.00162244	0.00152247			2.4628	0.00428	0.00205
	2.4622	-0.000709986	0.000603792		2.4622	-0.000493493	0.000721078		2.4622	-0.00335101	0.0028498		2.4622	-0.0016215	0.00236929		2.4625	-0.00232836	0.00182188			2.4622	-0.000477432	0.000776614		2.4622	0.000455476	0.000756331		2.4622	-0.00172564	0.002807		2.4622	0.00166656	0.00276737		2.4625	-5.41983e-06	0.00197069		2.4625	-4.15292e-06	0.00151003			2.4622	0.0029	0.00247
	2.4616	0.000374817	0.000662828		2.4616	5.93606e-05	0.000735472		2.4616	0.00176907	0.00312844		2.4616	0.000195045	0.00241659		2.4619	0.000783267	0.00191246			2.4616	8.8213e-05	0.000739578		2.4616	0.000588279	0.0007052		2.4616	0.000318838	0.00267314		2.4616	0.00215247	0.00258028		2.4619	0.00126806	0.0018565		2.4619	0.000971642	0.00142253			2.4616	0.0017	0.00262
	2.461	-0.000123176	0.00067502		2.461	0.000521418	0.000750444		2.461	-0.00058137	0.00318598		2.461	0.00171326	0.00246578		2.4613	0.000853673	0.00194998			2.461	0.000704069	0.000726194		2.461	0.000448276	0.000742219		2.461	0.0025448	0.00262477		2.461	0.00164021	0.00271573		2.4613	0.00210791	0.00188733		2.4613	0.00161517	0.00144616			2.461	0.0015	0.00223

## Sheet: Figure 3, Suppl. Figure 2
Figure 3 - 2466.8eV / Suppl. Figure 2a																					Figure 2 - 2468.2eV / Suppl. Figure 2b
	Data 1				Data 2				Data 1 Scaled				Data 2 Scaled				Scal. Data 1 extended by Scal. Data 2					Data 1				Data 2				Data 3				Data 1 Scaled				Data 2 Scaled				Average of scaled Data 1 to 2				Data 1 Interpolated X-axis
	Parameter x	Parameter y	Parameter y_err		Parameter x	Parameter y	Parameter y_err		Parameter x	Parameter y	Parameter y_err		Parameter x	Parameter y	Parameter y_err		Parameter x	Parameter y	Parameter y_err			Parameter x	Parameter y	Parameter y_err		Parameter x	Parameter y	Parameter y_err		Parameter x	Parameter y	Parameter y_err		Parameter x	Parameter y	Parameter y_err		Parameter x	Parameter y	Parameter y_err		Parameter x	Parameter y	Parameter y_err		Parameter x	Parameter y	Parameter y_err
	-1	-0.00125	0.000881916		-1	-0.000298441	0.000491571		-0.9	-0.00128186	0.000904394		-0.95	-0.00117393	0.00193362		-0.9	-0.00128186	0.000904394			-1	0.000830041	0.000548818		-1	0.000768341	0.000639471		-1	-0.000629909	0.000786763		-1	0.13585	0.0898229		-1	0.100044	0.0832645		-1	0.116592	0.0610639		-0.5	0.000999576	0.000519597
	-0.9	0.00119	0.000886877		-0.9	0.000849362	0.000535828		-0.8	0.00122033	0.000909481		-0.85	0.00334101	0.00210771		-0.8	0.00122033	0.000909481			-0.9	-8.77622e-05	0.000515705		-0.9	0.00108	0.000620816		-0.5	0.000385101	0.000760385		-0.9	-0.0143637	0.0844034		-0.9	0.140625	0.0808354		-0.9	0.0664758	0.0583799		-0.4	-0.000353113	0.00052072
	-0.8	0.00114	0.000931121		-0.8	0.000204816	0.000479629		-0.7	0.00116906	0.000954853		-0.75	0.000805654	0.00188664		-0.7	0.00116906	0.000954853			-0.8	-0.000242312	0.000545865		-0.8	-0.000195802	0.000660775		-0.4	-0.000373348	0.000753808		-0.8	-0.0396583	0.0893396		-0.8	-0.0254951	0.0860384		-0.8	-0.0323102	0.0619725		-0.3	0.000818083	0.000528993
	-0.7	0.000283123	0.000866991		-0.7	-0.000361227	0.000533864		-0.6	0.000290339	0.000889088		-0.65	-0.0014209	0.00209998		-0.6	0.000290339	0.000889088			-0.7	0.000317543	0.000529109		-0.7	-0.00027064	0.000571301		-0.3	0.000412222	0.000729724		-0.7	0.051971	0.0865972		-0.7	-0.0352396	0.0743882		-0.7	0.00178953	0.0564275		-0.2	-8.92826e-05	0.000540999
	-0.6	7.54882e-05	0.000911839		-0.6	-0.000420678	0.000509957		-0.5	7.74122e-05	0.000935079		-0.55	-0.00165476	0.00200594		-0.5	7.74122e-05	0.000935079			-0.6	-0.000726973	0.000562146		-0.6	4.8459e-05	0.000555171		-0.25	0.000464802	0.000766223		-0.6	-0.118981	0.0920043		-0.6	0.00630977	0.0722879		-0.6	-0.0415131	0.0568416		-0.15	-0.000736774	0.000514814
	-0.5	0.000444612	0.000860819		-0.5	0.000126616	0.00049092		-0.4	0.000455944	0.000882759		-0.45	0.00049805	0.00193106		-0.4	0.000455944	0.000882759			-0.5	0.000999576	0.000519597		-0.5	-3.72268e-05	0.000620206		-0.2	-0.000193402	0.000708009		-0.5	0.163597	0.0850404		-0.5	-0.00484724	0.080756		-0.5	0.0750248	0.0585592		-0.1	0.000357784	0.000537779
	-0.45	-0.00047618	0.000879568		-0.45	0.000257939	0.000527825		-0.35	-0.000488317	0.000901986		-0.4	0.00101462	0.00207622		-0.35	-0.000488317	0.000901986			-0.45	0.000540078	0.000581589		-0.45	0.000291089	0.000602797		-0.15	0.000932427	0.000702615		-0.45	0.0883925	0.0951864		-0.45	0.0379022	0.0784892		-0.45	0.0583377	0.0605568		-0.05	-0.000115629	0.00063837
	-0.4	0.000514356	0.000876206		-0.4	0.000503337	0.000520868		-0.3	0.000527466	0.000898538		-0.35	0.0019799	0.00204886		-0.3	0.000527466	0.000898538			-0.4	-0.000353113	0.00052072		-0.4	-0.000574357	0.000575463		-0.1	0.000641512	0.000717316		-0.4	-0.0577926	0.0852242		-0.4	-0.0747861	0.0749301		-0.4	-0.0673771	0.056273		0	-0.000507786	0.000642028
	-0.35	0.000913045	0.000842762		-0.35	-0.000524986	0.000537573		-0.25	0.000936316	0.000864242		-0.3	-0.00206506	0.00211457		-0.25	0.000936316	0.000864242			-0.35	0.000333565	0.000543876		-0.35	-0.000302858	0.000578265		-0.05	0.00396	0.000747211		-0.35	0.0545933	0.0890141		-0.35	-0.0394346	0.0752949		-0.35	-0.000217279	0.057487		0.05	-0.000197198	0.000582021
	-0.3	-0.000493475	0.000871765		-0.3	0.000459442	0.000512851		-0.2	-0.000506052	0.000893984		-0.25	0.00180724	0.00201732		-0.2	-0.000506052	0.000893984			-0.3	0.000818083	0.000528993		-0.3	0.000733427	0.000609079		0	0.00558	0.000746775		-0.3	0.133892	0.0865782		-0.3	0.0954983	0.0793072		-0.3	0.113016	0.0584805		0.1	0.00181	0.000611074
	-0.25	0.0017	0.000894724		-0.25	-0.000117083	0.000490933		-0.15	0.00174333	0.000917528		-0.2	-0.000460552	0.00193111		-0.15	0.00174333	0.000917528			-0.25	-0.000487148	0.000542043		-0.25	-0.000892607	0.000610818		0.05	0.00954	0.000828213		-0.25	-0.0797296	0.0887141		-0.25	-0.116225	0.0795336		-0.25	-0.0999627	0.0592193		0.15	0.00273	0.000575772
	-0.2	-0.000826103	0.000899246		-0.2	-0.000208408	0.0005284		-0.1	-0.000847158	0.000922165		-0.15	-0.000819783	0.00207849		-0.1	-0.000847158	0.000922165			-0.2	-8.92826e-05	0.000540999		-0.2	-5.16506e-05	0.000611072		0.1	0.01384	0.000768582		-0.2	-0.0146125	0.0885432		-0.2	-0.00672534	0.0795667		-0.2	-0.010249	0.059182		0.2	0.00476	0.00059402
	-0.15	0.00568	0.000908078		-0.15	-0.000290294	0.000506736		-0.05	0.00582477	0.000931223		-0.1	-0.00114189	0.00199327		-0.05	0.00582477	0.000931223			-0.15	-0.000736774	0.000514814		-0.15	0.000583676	0.000591492		0.15	0.01458	0.000863829		-0.15	-0.120585	0.0842576		-0.15	0.0759995	0.0770172		-0.15	-0.0134848	0.0568471		0.25	0.00458	0.000595144
	-0.1	0.00995	0.000956161		-0.1	0.000538655	0.000522757		0	0.0102036	0.000980531		-0.05	0.00211883	0.00205629		0	0.0102036	0.000980531			-0.1	0.000357784	0.000537779		-0.1	0.000333015	0.000601423		0.2	0.01473	0.000804085		-0.1	0.0585571	0.0880162		-0.1	0.0433613	0.0783103		-0.1	0.0500755	0.0585055		0.3	0.00464	0.000595083
	-0.05	0.02105	0.00105		-0.05	0.00331	0.000506779		0.05	0.0215865	0.00107676		0	0.01302	0.00199344		0.05	0.0215865	0.00107676			-0.05	-0.000115629	0.00063837		-0.05	0.000304245	0.00057835		0.25	0.01348	0.000835717		-0.05	-0.0189245	0.10448		-0.05	0.0396152	0.075306		-0.05	0.0196008	0.061091		0.35	0.00385	0.000607467
	0	0.04921	0.00125		0	0.00412	0.00055645		0.1	0.0504642	0.00128186		0.05	0.0162062	0.00218882		0.1	0.0504642	0.00128186			0	-0.000507786	0.000642028		0	0.000881584	0.000570977		0.3	0.0122	0.000774693		0	-0.0831074	0.105078		0	0.11479	0.074346		0	0.0487713	0.0606911		0.4	0.00354	0.000617958
	0.05	0.08494	0.00114		0.05	0.01235	0.000639997		0.15	0.0871049	0.00116906		0.1	0.0485793	0.00251746		0.15	0.0871049	0.00116906			0.05	-0.000197198	0.000582021		0.05	0.000670964	0.000549341		0.35	0.01559	0.000826478		0.05	-0.0322746	0.0952571		0.05	0.0873651	0.0715288		0.05	0.0442285	0.0571982		0.45	0.00351	0.000609806
	0.1	0.10388	0.00127		0.1	0.02085	0.000671405		0.2	0.106528	0.00130237		0.15	0.0820145	0.002641		0.2	0.106528	0.00130237			0.1	0.00181	0.000611074		0.1	0.000639634	0.000598905		0.4	0.01141	0.000829381		0.1	0.296236	0.100012		0.1	0.0832857	0.0779824		0.1	0.163802	0.0614974		0.5	0.00439	0.000574374
	0.15	0.12149	0.00126		0.15	0.02571	0.000667135		0.25	0.124586	0.00129211		0.2	0.101132	0.00262421		0.25	0.124586	0.00129211			0.15	0.00273	0.000575772		0.15	0.00207	0.000600608		0.45	0.01434	0.00082211		0.15	0.446809	0.0942344		0.15	0.269531	0.0782042		0.15	0.341831	0.0601799		0.55	0.00425	0.000592335
	0.2	0.12594	0.00124		0.2	0.03401	0.000731614		0.3	0.12915	0.0012716		0.25	0.13378	0.00287784		0.3	0.12915	0.0012716			0.2	0.00476	0.00059402		0.2	0.00308	0.000589231		0.5	0.01483	0.000734312		0.2	0.779051	0.0972209		0.2	0.401042	0.0767228		0.2	0.54611	0.0602276		0.6	0.00431	0.000567716
	0.25	0.14197	0.00131		0.25	0.03714	0.000885401		0.35	0.145588	0.00134339		0.3	0.146092	0.00348277		0.35	0.145588	0.00134339			0.25	0.00458	0.000595144		0.25	0.00397	0.000613768		0.55	0.01556	0.000775011		0.25	0.749591	0.0974049		0.25	0.516927	0.0799177		0.25	0.610535	0.0617836		0.65	0.00522	0.000606784
	0.3	0.1586	0.00134		0.3	0.03623	0.000752834		0.4	0.162642	0.00137415		0.35	0.142512	0.00296131		0.4	0.162642	0.00137415			0.3	0.00464	0.000595083		0.3	0.00389	0.000635915		0.6	0.01567	0.000831485		0.3	0.759411	0.0973949		0.3	0.50651	0.0828014		0.3	0.612613	0.0630846		0.7	0.00511	0.000587879
	0.35	0.15254	0.0013		0.35	0.03618	0.000764722		0.45	0.156428	0.00133313		0.4	0.142316	0.00300807		0.45	0.156428	0.00133313			0.35	0.00385	0.000607467		0.35	0.00537	0.000622297		0.65	0.01653	0.000827527		0.35	0.630115	0.0994218		0.35	0.699219	0.0810283		0.35	0.671638	0.0628104		0.75	0.00459	0.000595097
	0.4	0.15078	0.00124		0.4	0.03913	0.000748247		0.5	0.154623	0.0012716		0.45	0.15392	0.00294327		0.5	0.154623	0.0012716			0.4	0.00354	0.000617958		0.4	0.00381	0.00058304		0.7	0.01674	0.000795051		0.4	0.579378	0.101139		0.4	0.496094	0.0759167		0.4	0.526108	0.0607153		0.8	0.00459	0.00059431
	0.45	0.14097	0.00131		0.45	0.03185	0.000659724		0.55	0.144563	0.00134339		0.5	0.125284	0.00259506		0.55	0.144563	0.00134339			0.45	0.00351	0.000609806		0.45	0.00375	0.000598021		0.75	0.01695	0.00076152		0.45	0.574468	0.0998046		0.45	0.488281	0.0778673		0.45	0.520893	0.0613927		0.85	0.00467	0.000596476
	0.5	0.13277	0.00124		0.5	0.03249	0.000660582		0.6	0.136154	0.0012716		0.55	0.127801	0.00259843		0.6	0.136154	0.0012716			0.5	0.00439	0.000574374		0.5	0.00295	0.000618675		0.8	0.01817	0.000773179		0.5	0.718494	0.0940056		0.5	0.384115	0.0805566		0.5	0.525695	0.0611694		0.9	0.006	0.000582285
	0.55	0.1247	0.0012		0.55	0.0331	0.00067422		0.65	0.127878	0.00123058		0.6	0.1302	0.00265208		0.65	0.127878	0.00123058			0.55	0.00425	0.000592335		0.55	0.0035	0.000662203		0.85	0.01854	0.000812074		0.55	0.695581	0.0969452		0.55	0.455729	0.0862243		0.55	0.561665	0.0644281		0.95	0.00547	0.000638438
	0.6	0.12188	0.00121		0.6	0.03702	0.00074188		0.7	0.124986	0.00124084		0.65	0.14562	0.00291822		0.7	0.124986	0.00124084			0.6	0.00431	0.000567716		0.6	0.00553	0.000645383		0.9	0.01833	0.000784436		0.6	0.705401	0.0929159		0.6	0.720052	0.0840342		0.6	0.71346	0.0623252		1	0.00586	0.000582035
	0.65	0.11559	0.00123		0.65	0.0355	0.000658288		0.75	0.118536	0.00126135		0.7	0.139641	0.00258941		0.75	0.118536	0.00126135			0.65	0.00522	0.000606784		0.65	0.00493	0.000612471		0.95	0.01769	0.000883326		0.65	0.854337	0.09931		0.65	0.641927	0.0797488		0.65	0.725201	0.0621814		1.3	0.00635	0.000568343
	0.7	0.1096	0.00124		0.7	0.03678	0.000655787		0.8	0.112393	0.0012716		0.75	0.144676	0.00257957		0.8	0.112393	0.0012716			0.7	0.00511	0.000587879		0.7	0.00456	0.000618308		1	0.01843	0.000795681		0.7	0.836334	0.0962159		0.7	0.59375	0.0805089		0.7	0.69365	0.0617447		1.6	0.00524	0.000594853
	0.75	0.10639	0.00114		0.75	0.03141	0.00063263		0.85	0.109102	0.00116906		0.8	0.123553	0.00248848		0.85	0.109102	0.00116906			0.75	0.00459	0.000595097		0.75	0.00664	0.000611382		1.3	0.01884	0.000756848		0.75	0.751227	0.0973972		0.75	0.864583	0.079607		0.75	0.819185	0.0616377		1.9	0.00598	0.000628802
	0.8	0.10393	0.00123		0.8	0.03538	0.000611031		0.9	0.106579	0.00126135		0.85	0.139169	0.00240352		0.9	0.106579	0.00126135			0.8	0.00459	0.00059431		0.8	0.0067	0.000636117		1.6	0.01955	0.000851888		0.8	0.751227	0.0972684		0.8	0.872396	0.0828277		0.8	0.821465	0.0630618		2.2	0.0054	0.000568015
	0.85	0.10069	0.00109		0.85	0.03223	0.000693501		0.95	0.103256	0.00111778		0.9	0.126778	0.00272792		0.95	0.103256	0.00111778			0.85	0.00467	0.000596476		0.85	0.00616	0.000622903		1.9	0.02047	0.000769899		0.85	0.764321	0.0976229		0.85	0.802083	0.0811072		0.85	0.786662	0.0623853		2.5	0.00717	0.000605278
	0.9	0.095	0.00122		0.9	0.03624	0.000583802		1	0.0974213	0.00125109		0.95	0.142552	0.00229641		1	0.0974213	0.00125109			0.9	0.006	0.000582285		0.9	0.00577	0.000618951		2.2	0.01928	0.000801693		0.9	0.981997	0.0953003		0.9	0.751302	0.0805926		0.9	0.847493	0.061538		2.8	0.00507	0.000573672
	0.95	0.0946	0.00117		0.95	0.02811	0.000641548		1.05	0.0970111	0.00119982		1	0.110572	0.00252356		1.05	0.0970111	0.00119982			0.95	0.00547	0.000638438		0.95	0.00627	0.000625807		2.5	0.01937	0.000782517		0.95	0.895254	0.104491		0.95	0.816406	0.0814853		0.95	0.846223	0.0642565		3.1	0.00718	0.000630524
	1	0.09467	0.00106		1	0.02947	0.000599737		1.1	0.0970829	0.00108702		1.05	0.115922	0.00235909		1.1	0.0970829	0.00108702			1	0.00586	0.000582035		1	0.00676	0.000604015		2.8	0.0231	0.000728535		1	0.959083	0.0952594		1	0.880208	0.0786478		1	0.91218	0.0606484		3.6	0.00637	0.000640588
	1.1	0.08649	0.00115		1.1	0.02536	0.000593052		1.2	0.0886944	0.00117931		1.15	0.0997548	0.0023328		1.2	0.0886944	0.00117931			1.1	0.00514	0.00057921		1.1	0.0069	0.000652455		3.1	0.01945	0.000815916		1.1	0.841244	0.0947971		1.1	0.898438	0.0849551		1.1	0.872963	0.0632667		4.4	0.00711	0.000647168
	1.2	0.08189	0.00121		1.2	0.02805	0.000644166		1.3	0.0839772	0.00124084		1.25	0.110336	0.00253386		1.3	0.0839772	0.00124084			1.2	0.00467	0.000581553		1.2	0.00768	0.000628524		3.6	0.02048	0.00078234		1.2	0.764321	0.0951805		1.2	1	0.0818391		1.2	0.899823	0.0620544		6	0.00716	0.000574467
	1.3	0.07929	0.00114		1.3	0.02829	0.000579519		1.4	0.0813109	0.00116906		1.35	0.11128	0.00227957		1.4	0.0813109	0.00116906			1.3	0.00635	0.000568343		1.3	0.00665	0.000658329		4.4	0.02185	0.000783312		1.3	1.03928	0.0930185		1.3	0.865885	0.0857199		1.3	0.945514	0.0630357		8.5	0.00719	0.000589134
	1.4	0.0742	0.00118		1.4	0.02685	0.000642227		1.5	0.0760912	0.00121008		1.45	0.105616	0.00252623		1.5	0.0760912	0.00121008			1.4	0.00494	0.000582484		1.4	0.00872	0.000660787		6	0.02213	0.000852934		1.4	0.808511	0.0953329		1.4	1.13542	0.08604		1.4	0.988669	0.0638729		11.2	0.00768	0.000630095
	1.5	0.07478	0.00108		1.5	0.02441	0.000600749		1.6	0.0766859	0.00110753		1.55	0.0960179	0.00236308		1.6	0.0766859	0.00110753			1.5	0.00515	0.000609597		1.5	0.00786	0.00061999		8.5	0.02198	0.000776982		1.5	0.842881	0.0997704		1.5	1.02344	0.0807279		1.5	0.951998	0.0627572		12.8	0.00705	0.000645349
	1.6	0.07091	0.00113		1.6	0.02468	0.000584985		1.7	0.0727173	0.0011588		1.65	0.09708	0.00230107		1.7	0.0727173	0.0011588			1.6	0.00524	0.000594853		1.6	0.00705	0.000656099		11.2	0.02101	0.000860735		1.6	0.85761	0.0973573		1.6	0.917969	0.0854296		1.6	0.891712	0.0642132		14.8	0.00608	0.000611894
	1.7	0.07165	0.00106		1.7	0.0223	0.000585122		1.8	0.0734762	0.00108702		1.75	0.0877181	0.00230161		1.8	0.0734762	0.00108702			1.7	0.00671	0.000618052		1.7	0.00879	0.00062393						1.7	1.0982	0.101154		1.7	1.14453	0.0812409		1.7	1.12636	0.0633414		17.1	0.00734	0.000590023
	1.8	0.06822	0.00112		1.8	0.02416	0.000590249		1.9	0.0699588	0.00114855		1.85	0.0950345	0.00232177		1.9	0.0699588	0.00114855			1.8	0.005	0.00060478		1.8	0.00743	0.000630492						1.8	0.818331	0.098982		1.8	0.967448	0.0820953		1.8	0.906676	0.0631895		19.7	0.00667	0.000629146
	1.9	0.06828	0.00108		1.9	0.0223	0.000602038		2	0.0700203	0.00110753		1.95	0.0877181	0.00236815		2	0.0700203	0.00110753			1.9	0.00598	0.000628802		1.9	0.00829	0.000619693						1.9	0.978723	0.102914		1.9	1.07943	0.0806892		1.9	1.04109	0.0634988		22.9	0.00698	0.00060152
	2	0.07146	0.000981396		2	0.0201	0.000576856		2.1	0.0732813	0.00100641		2.05	0.0790643	0.00226909		2.1	0.0732813	0.00100641			2	0.00536	0.000602815		2	0.00862	0.000649784						2	0.87725	0.0986604		2	1.1224	0.0846073		2	1.01851	0.0642254		26.6	0.00581	0.000623927
	2.1	0.06669	0.00102		2.1	0.02056	0.000561234		2.2	0.0683898	0.001046		2.15	0.0808737	0.00220764		2.2	0.0683898	0.001046			2.1	0.00632	0.000604843		2.1	0.0078	0.000637047						2.1	1.03437	0.0989923		2.1	1.01562	0.0829488		2.1	1.02336	0.063579		30.9	0.00754	0.000577927
	2.2	0.06719	0.00104		2.2	0.02013	0.000581699		2.3	0.0689025	0.00106651		2.25	0.0791823	0.00228814		2.3	0.0689025	0.00106651			2.2	0.0054	0.000568015		2.2	0.00744	0.000642035						2.2	0.883797	0.0929648		2.2	0.96875	0.0835983		2.2	0.930768	0.0621614		35.9	0.00991	0.000590527
	2.3	0.06413	0.00105		2.3	0.01871	0.000571764		2.4	0.0657645	0.00107676		2.35	0.0735967	0.00224906		2.4	0.0657645	0.00107676			2.3	0.00525	0.00062586		2.3	0.00819	0.000627245						2.3	0.859247	0.102432		2.3	1.06641	0.0816725		2.3	0.985893	0.0638585		41.7	0.00835	0.000591425
	2.4	0.06385	0.00108		2.4	0.01937	0.00059477		2.5	0.0654774	0.00110753		2.45	0.0761928	0.00233956		2.5	0.0654774	0.00110753			2.4	0.00693	0.000542937		2.4	0.00666	0.000612149						2.4	1.13421	0.0888604		2.4	0.867188	0.0797069		2.4	0.98624	0.0593344		48.5	0.00798	0.000576
	2.5	0.06272	0.00107		2.5	0.01839	0.000595742		2.6	0.0643186	0.00109727		2.55	0.0723379	0.00234338		2.6	0.0643186	0.00109727			2.5	0.00717	0.000605278		2.5	0.00939	0.000626912						2.5	1.17349	0.0990635		2.5	1.22266	0.0816292		2.5	1.20277	0.0629972		56.4	0.00661	0.00057785
	2.6	0.06325	0.00104		2.6	0.01771	0.000567278		2.7	0.0648621	0.00106651		2.65	0.0696631	0.00223142		2.7	0.0648621	0.00106651			2.6	0.00558	0.000579672		2.6	0.0083	0.000627919						2.6	0.913257	0.0948727		2.6	1.08073	0.0817603		2.6	1.00936	0.0619346		65.6	0.00664	0.000613854
	2.7	0.06143	0.00102		2.7	0.01673	0.000585054		2.8	0.0629957	0.001046		2.75	0.0658083	0.00230134		2.8	0.0629957	0.001046			2.7	0.00716	0.000624899		2.7	0.00807	0.000655613						2.7	1.17185	0.102275		2.7	1.05078	0.0853663		2.7	1.10049	0.0655369		76.3	0.0074	0.000592187
	2.8	0.06209	0.00103		2.8	0.01658	0.000554211		2.9	0.0636725	0.00105625		2.85	0.0652182	0.00218002		2.9	0.0636725	0.00105625			2.8	0.00507	0.000573672		2.8	0.00725	0.000646842						2.8	0.829787	0.0938907		2.8	0.94401	0.0842242		2.8	0.89308	0.0626954		88.7	0.00564	0.000554955
	2.9	0.06182	0.00102		2.9	0.01818	0.000596453		3	0.0633956	0.001046		2.95	0.0715119	0.00234618		3	0.0633956	0.001046			2.9	0.00584	0.000619092		2.9	0.00842	0.000632433						2.9	0.95581	0.101324		2.9	1.09635	0.082348		2.9	1.04045	0.0639047		103	0.00698	0.000569691
	3	0.05908	0.00105		3	0.01551	0.000577611		3.1	0.0605858	0.00107676		3.05	0.0610093	0.00227206		3.1	0.0605858	0.00107676			3	0.00611	0.000602824		3	0.00768	0.000662888						3	1	0.0986619		3	1	0.0863135		3	1	0.0649626		119.6	0.00738	0.00054923
	3.1	0.05952	0.00108		3.1	0.0138	0.000554908		3.2	0.061037	0.00110753		3.15	0.054283	0.00218276		3.2	0.061037	0.00110753			3.1	0.00718	0.000630524		3.1	0.00632	0.000596765						3.1	1.17512	0.103195		3.1	0.822917	0.0777038		3.1	0.950355	0.0620742		138.8	0.00602	0.000575363
	3.2	0.05841	0.00104		3.2	0.01463	0.000572347		3.3	0.0598987	0.00106651		3.25	0.0575478	0.00225135		3.3	0.0598987	0.00106651			3.2	0.00776	0.00059729		3.2	0.00595	0.000617282						3.2	1.27005	0.0977561		3.2	0.77474	0.0803753		3.2	0.974521	0.0620845		161.1	0.00548	0.000619014
	3.4	0.05721	0.00101		3.4	0.01485	0.000591198		3.5	0.0586681	0.00103574		3.45	0.0584132	0.00232551		3.5	0.0586681	0.00103574			3.4	0.00795	0.0006157		3.4	0.00784	0.000617045						3.4	1.30115	0.100769		3.4	1.02083	0.0803444		3.4	1.12977	0.0628208		186.8	0.0054	0.000564375
	3.6	0.05356	0.000980487		3.6	0.01463	0.000588052		3.7	0.0549251	0.00100548		3.65	0.0575478	0.00231313		3.7	0.0549251	0.00100548			3.6	0.00637	0.000640588		3.6	0.00727	0.000667231						3.6	1.04255	0.104843		3.6	0.946615	0.086879		3.6	0.985673	0.0668958		216.5	0.0057	0.000571634
	3.8	0.05093	0.00107		3.8	0.01395	0.000560728		3.9	0.0522281	0.00109727		3.85	0.054873	0.00220565		3.9	0.0522281	0.00109727			3.8	0.00775	0.000603467		3.8	0.00726	0.000598198						3.8	1.26841	0.0987671		3.8	0.945312	0.0778904		3.8	1.06921	0.06116		250.9	0.00453	0.000714185
	4.1	0.05251	0.001		4.1	0.01498	0.00057653		4.2	0.0538483	0.00102549		4.15	0.0589245	0.00226781		4.2	0.0538483	0.00102549			4.1	0.00642	0.000622278		4.1	0.00693	0.000604739						4.1	1.05074	0.101846		4.1	0.902344	0.0787421		4.1	0.957861	0.0622947		290.5	0.00458	0.00060788
	4.4	0.05112	0.0011		4.4	0.01238	0.000586431		4.5	0.0524229	0.00112804		4.45	0.0486973	0.00230675		4.5	0.0524229	0.00112804			4.4	0.00711	0.000647168		4.4	0.00617	0.000602788						4.4	1.16367	0.105919		4.4	0.803385	0.078488		4.4	0.931093	0.0630613		336.2	0.00598	0.000623516
	4.9	0.04931	0.00103		4.9	0.01334	0.000576817		5	0.0505668	0.00105625		4.95	0.0524735	0.00226894		5	0.0505668	0.00105625			4.9	0.00731	0.000589064		4.9	0.00732	0.000623334						4.9	1.1964	0.0964098		4.9	0.953125	0.0811633		4.9	1.05403	0.0620903		388.9	0.00572	0.000636618
	5.4	0.04903	0.000971752		5.4	0.01192	0.000631479		5.5	0.0502796	0.000996519		5.45	0.0468879	0.00248395		5.5	0.0502796	0.000996519			5.4	0.00784	0.000610924		5.4	0.00724	0.000661239						5.4	1.28314	0.0999876		5.4	0.942708	0.0860988		5.4	1.08766	0.0652435		449.7	0.00468	0.000624419
	6	0.04964	0.00101		6	0.01494	0.000538712		6.1	0.0509052	0.00103574		6.05	0.0587672	0.00211905		6.1	0.0509052	0.00103574			6	0.00716	0.000574467		6	0.00621	0.000656082						6	1.17185	0.0940208		6	0.808594	0.0854273		6	0.972866	0.0632265		519.7	0.00476	0.000622807
	6.7	0.04659	0.000952192		6.7	0.01349	0.000590209		6.8	0.0477775	0.000976461		6.75	0.0530636	0.00232162		6.8	0.0477775	0.000976461			6.7	0.00606	0.000592595		6.7	0.0083	0.000683713						6.7	0.991817	0.0969877		6.7	1.08073	0.0890251		6.7	1.04007	0.0655849		600.4	0.00448	0.000622951
	7.5	0.04747	0.000951615		7.5	0.01164	0.000574256		7.6	0.0486799	0.000975869		7.55	0.0457865	0.00225886		7.6	0.0486799	0.000975869			7.5	0.00746	0.000607773		7.5	0.00801	0.000646028						7.5	1.22095	0.0994718		7.5	1.04297	0.0841182		7.5	1.11718	0.0642307		693.2	0.00473	0.000652944
	8.5	0.04487	0.000958159		8.5	0.01185	0.000556369		8.6	0.0460136	0.00098258		8.55	0.0466125	0.0021885		8.6	0.0460136	0.00098258			8.5	0.00719	0.000589134		8.5	0.0077	0.000649665						8.5	1.17676	0.0964213		8.5	1.0026	0.0845918		8.5	1.07835	0.0635888		800	0.00543	0.000612087
	9.7	0.04368	0.000988408		9.7	0.01221	0.000523337		9.8	0.0447933	0.0010136		9.75	0.0480286	0.00205857		9.8	0.0447933	0.0010136			9.7	0.007	0.000615197		9.7	0.00861	0.00061999						9.7	1.14566	0.100687		9.7	1.12109	0.0807279		9.7	1.13071	0.0629834
					11.2	0.0101	0.00053944						11.25	0.0397288	0.00212191		11.25	0.0397288	0.00212191			11.2	0.00768	0.000630095		11.2	0.00812	0.000648967						11.2	1.25696	0.103125		11.2	1.05729	0.0845009		11.2	1.1375	0.065361
					12.8	0.00854	0.000558669						12.85	0.0335925	0.00219755		12.85	0.0335925	0.00219755			12.8	0.00705	0.000645349		12.8	0.00836	0.000632229						12.8	1.15385	0.105622		12.8	1.08854	0.0823215		12.8	1.11322	0.0649296
					14.8	0.01044	0.00058262						14.85	0.0410662	0.00229176		14.85	0.0410662	0.00229176			14.8	0.00608	0.000611894		14.8	0.00831	0.000648708						14.8	0.99509	0.100146		14.8	1.08203	0.0844672		14.8	1.04589	0.0645675
					17.1	0.01056	0.00054739						17.15	0.0415383	0.00215318		17.15	0.0415383	0.00215318			17.1	0.00734	0.000590023		17.1	0.00895	0.000649724						17.1	1.20131	0.0965668		17.1	1.16536	0.0845995		17.1	1.18097	0.0636338
					19.7	0.00923	0.000557679						19.75	0.0363066	0.00219366		19.75	0.0363066	0.00219366			19.7	0.00667	0.000629146		19.7	0.00843	0.000643487						19.7	1.09165	0.10297		19.7	1.09766	0.0837874		19.7	1.09526	0.0649901
					22.9	0.01119	0.000557116						22.95	0.0440164	0.00219144		22.95	0.0440164	0.00219144			22.9	0.00698	0.00060152		22.9	0.00872	0.000656739						22.9	1.14239	0.0984484		22.9	1.13542	0.0855129		22.9	1.13842	0.0645592
					26.6	0.00838	0.000573326						26.65	0.0329631	0.00225521		26.65	0.0329631	0.00225521			26.6	0.00581	0.000623927		26.6	0.00534	0.000652196						26.6	0.9509	0.102116		26.6	0.695312	0.0849214		26.6	0.799807	0.0652934
					30.9	0.00986	0.000555254						30.95	0.0387848	0.00218412		30.95	0.0387848	0.00218412			30.9	0.00754	0.000577927		30.9	0.00743	0.000617134						30.9	1.23404	0.0945871		30.9	0.967448	0.080356		30.9	1.0792	0.0612401
					35.9	0.00885	0.000555538						35.95	0.0348119	0.00218524		35.95	0.0348119	0.00218524			35.9	0.00991	0.000590527		35.9	0.00811	0.000630175						35.9	1.62193	0.0966493		35.9	1.05599	0.082054		35.9	1.29304	0.0625514
					41.7	0.00889	0.000548448						41.75	0.0349692	0.00215735		41.75	0.0349692	0.00215735			41.7	0.00835	0.000591425		41.7	0.00815	0.00065424						41.7	1.36661	0.0967962		41.7	1.0612	0.0851875		41.7	1.1945	0.0639492
					48.5	0.00936	0.000539009						48.55	0.036818	0.00212022		48.55	0.036818	0.00212022			48.5	0.00798	0.000576		48.5	0.00858	0.000624881						48.5	1.30606	0.0942717		48.5	1.11719	0.0813647		48.5	1.19782	0.0615954
					56.4	0.00773	0.000545032						56.45	0.0304063	0.00214391		56.45	0.0304063	0.00214391			56.4	0.00661	0.00057785		56.4	0.00741	0.000604926						56.4	1.08183	0.0945745		56.4	0.964844	0.0787664		56.4	1.01276	0.0605244
					65.6	0.00829	0.000525427						65.65	0.0326091	0.00206679		65.65	0.0326091	0.00206679			65.6	0.00664	0.000613854		65.6	0.00946	0.00063333						65.6	1.08674	0.100467		65.6	1.23177	0.0824648		65.6	1.17339	0.0637419
					76.3	0.00735	0.000564305						76.35	0.0289116	0.00221972		76.35	0.0289116	0.00221972			76.3	0.0074	0.000592187		76.3	0.00807	0.000616842						76.3	1.21113	0.0969209		76.3	1.05078	0.080318		76.3	1.11607	0.0618428
					88.7	0.00852	0.000558464						88.75	0.0335138	0.00219674		88.75	0.0335138	0.00219674			88.7	0.00564	0.000554955		88.7	0.00794	0.000864039						88.7	0.923077	0.0908273		88.7	1.03385	0.112505		88.7	0.966788	0.0706713
					103	0.00791	0.000578683						103.05	0.0311144	0.00227628		103.05	0.0311144	0.00227628			103	0.00698	0.000569691		103	0.00318	0.000743245						103	1.14239	0.0932391		103	0.414062	0.0967767		103	0.791781	0.0671458
					119.6	0.00894	0.00056904						119.65	0.0351659	0.00223835		119.65	0.0351659	0.00223835			119.6	0.00738	0.00054923		119.6	0.00401	0.000687818						119.6	1.20786	0.0898903		119.6	0.522135	0.0895596		119.6	0.863732	0.0634448
					138.8	0.00614	0.000556955						138.85	0.024152	0.00219081		138.85	0.024152	0.00219081			138.8	0.00602	0.000575363		138.8	0.00418	0.000672982						138.8	0.98527	0.0941674		138.8	0.544271	0.0876279		138.8	0.748927	0.0641497
					161.1	0.00636	0.000559086						161.15	0.0250174	0.00219919		161.15	0.0250174	0.00219919			161.1	0.00548	0.000619014		161.1	0.00626	0.000656728						161.1	0.89689	0.101312		161.1	0.815104	0.0855115		161.1	0.849129	0.0653462
					186.8	0.00817	0.00055857						186.85	0.0321371	0.00219716		186.85	0.0321371	0.00219716			186.8	0.0054	0.000564375		186.8	0.00481	0.000679989						186.8	0.883797	0.0923691		186.8	0.626302	0.0885402		186.8	0.749602	0.0639181
					216.5	0.00908	0.000562256						216.55	0.0357166	0.00221166		216.55	0.0357166	0.00221166			216.5	0.0057	0.000571634		216.5	0.00721	0.000639326						216.5	0.932897	0.0935571		216.5	0.938802	0.0832456		216.5	0.936193	0.0621909
					250.9	0.00793	0.000563984						250.95	0.031193	0.00221846		250.95	0.031193	0.00221846			250.9	0.00453	0.000714185		250.9	0.00805	0.000662863						250.9	0.741408	0.116888		250.9	1.04818	0.0863103		250.9	0.939933	0.0694328
					290.5	0.00926	0.000543232						290.55	0.0364247	0.00213683		290.55	0.0364247	0.00213683			290.5	0.00458	0.00060788		290.5	0.00725	0.000642976						290.5	0.749591	0.0994894		290.5	0.94401	0.0837208		290.5	0.863411	0.0640579
					336.2	0.00927	0.00053308						336.25	0.036464	0.0020969		336.25	0.036464	0.0020969			336.2	0.00598	0.000623516		336.2	0.00424	0.000659131						336.2	0.978723	0.102048		336.2	0.552083	0.0858243		336.2	0.728833	0.0656833
					388.9	0.0095	0.000516788						388.95	0.0373687	0.00203281		388.95	0.0373687	0.00203281			388.9	0.00572	0.000636618		388.9	0.00546	0.000696435						388.9	0.93617	0.104193		388.9	0.710937	0.0906816		388.9	0.808013	0.0684031
					449.7	0.00969	0.000544859						449.75	0.0381161	0.00214323		449.75	0.0381161	0.00214323			449.7	0.00468	0.000624419		449.7	0.00353	0.000688135						449.7	0.765957	0.102196		449.7	0.459635	0.0896009		449.7	0.592767	0.067373
					519.7	0.00867	0.00054184						519.75	0.0341039	0.00213135		519.75	0.0341039	0.00213135			519.7	0.00476	0.000622807		519.7	0.00492	0.000658213						519.7	0.779051	0.101932		519.7	0.640625	0.0857048		519.7	0.697955	0.0655987
					600.4	0.00734	0.000585409						600.45	0.0288722	0.00230273		600.45	0.0288722	0.00230273			600.4	0.00448	0.000622951		600.4	0.00475	0.000662912						600.4	0.733224	0.101956		600.4	0.61849	0.0863167		600.4	0.666392	0.0658782
					693.2	0.0061	0.000559897						693.25	0.0239946	0.00220238		693.25	0.0239946	0.00220238			693.2	0.00473	0.000652944		693.2	0.00541	0.000582391						693.2	0.774141	0.106865		693.2	0.704427	0.0758322		693.2	0.727775	0.0618437
					800	0.00684	0.000546967						800.05	0.0269055	0.00215152		800.05	0.0269055	0.00215152			800	0.00543	0.000612087		800	0.00474	0.000682758						800	0.888707	0.100178		800	0.617188	0.0889008		800	0.736811	0.0664935
[truncated: 33 more columns]
